# Supplementary material for: Structure of the membrane-bound formate hydrogenlyase complex from Escherichia coli
Source: Nat Commun. 2022 Sep 14;13:5395. doi: 10.1038/s41467-022-32831-x (PMC9474812; doi:10.1038/s41467-022-32831-x)
Supplement: Supplementary file 3 — Source Data [file 41467_2022_32831_MOESM3_ESM.xlsx]

## Sheet: Figure 2b
Figure 2b	Hydrogen uptake activity assay
	Data 1: anaerobic preparation						Benzylviologen	Hydrogen
	Injected volume (uL)	Amount of protein (ug)	Amount of protein (umol)	Initial slope (A598/min)	Initial slope (umol/min)	Turnover frequency (1/min)	Turnover frequency (1/s)	Turnover frequency (1/s)
	1	0.03	1.2959e-07	0.78236	0.105724	815839	13597.3	6798.66
	3	0.09	3.88769e-07	2.25819	0.305161	784941	13082.4	6541.18
	5	0.15	6.47948e-07	4.39616	0.594076	916857	15280.9	7640.47
	10	0.3	1.2959e-06	5.82226	0.786792	607141	10119	5059.51
	protein concentration (ug/uL)	0.03				Mean	13019.9	6509.96
	molecular weight (ug/umol)	231500				Standard deviation	2149.79	1074.89
	Data 2: aerobic preparation						Benzylviologen	Hydrogen
	Injected volume (uL)	Amount of protein (ug)	Amount of protein (umol)	Initial slope (A598/min)	Initial slope (umol/min)	Turnover frequency (1/min)	Turnover frequency (1/s)	Turnover frequency (1/s)
	2	1.32	4.23756e-06	0.65721	0.0888122	20958.3	349.305	174.653
	5	3.3	1.05939e-05	1.80741	0.244245	23055.2	384.253	192.127
	4	2.64	8.47512e-06	1.10954	0.149938	17691.5	294.859	147.429
	1	0.66	2.11878e-06	0.93625	0.12652	59713.7	995.229	497.614
	protein concentration (ug/uL)	0.66				Mean	505.912	252.956
	molecular weight (ug/umol)	311500				Standard deviation	328.279	164.139
	Data 3: anaerobic preparation							Benzylviologen	Hydrogen
	Sample	Concentration (µg/uL)	Injected volume (µL)	Amount of protein (µg)	Amount of protein (µmol)	Initial slope (A598/s)	Initial slope (µmol/s)	Turnover frequency (1/s)	Turnover frequency (1/s)
	1	0.001	10	0.01	4.31965e-08	0.00268	0.000362162	8384.05	4192.03
	2	0.001	10	0.01	4.31965e-08	0.0044	0.000594595	13764.9	6882.43
	3	0.001	10	0.01	4.31965e-08	0.00461	0.000622973	14421.8	7210.91
	4	0.001	10	0.01	4.31965e-08	0.00275	0.000371622	8603.04	4301.52
	5	0.001	10	0.01	4.31965e-08	0.00457	0.000617568	14296.7	7148.34
	6	0.001	10	0.01	4.31965e-08	0.00265	0.000358108	8290.2	4145.1
	7	0.001	10	0.01	4.31965e-08	0.0033	0.000445946	10323.6	5161.82
	8	0.001	10	0.01	4.31965e-08	0.00541	0.000731081	16924.5	8462.26
	9	0.001	10	0.01	4.31965e-08	0.00452	0.000610811	14140.3	7070.14
	Protein concentration (µg/µL)	0.001
	molecular weight (µg/µmol)	231500					Mean	12127.7	6063.84
							Standard diviation	3242.82	1621.41
	Values as mentioned in the maintext
		anaerobic preparation	aerobic preparation
	Mean	6201.11	252.956
	Standard deviation	1444.79	164.139
	Values as used for the plot in Figure 2b
	anaerobic preparation	aerobic preparation
	6798.66	174.653
	6541.18	192.127
	7640.47	147.429
	5059.51	497.614
	4192.03
	6882.43
	7210.91
	4301.52
	7148.34
	4145.1
	5161.82
	8462.26
	7070.14

## Sheet: Supplementary Figure 1a
Supplementary Figure 1a	SDS-PAGE aerobic preparation
	Biorad Mini-PROTEAN® TGX™ 12% gel with Tris-glycin buffer
	Biorad Precision Plus Protein Dual Color
	Coomassie stain
	Lane 7 and 13 are displayed in Supplementary Figure 1a

## Sheet: Supplementary Figure 2a
Supplementary Figure 2a	SDS-PAGE anaerobic preparation
	Invitrogen NuPAGE™ 4-12%, Bis-Tris with MES buffer
	Thermo Scientific PageRuler™ Plus Prestained Protein Ladder
	Coomassie stain
	Lane 8 is displayed in Supplementary Figure 2a
